# Supplementary material for: Data on species list and the amount of macrophytes and mobile epi-benthic invertebrates in a subtropical seagrass-seaweed mixed bed in Ishigaki Island, Japan
Source: Data Brief. 2018 Jul 19;19:2442–4. doi: 10.1016/j.dib.2018.07.031 (PMC6141488; doi:10.1016/j.dib.2018.07.031)
Supplement: Supplementary file 2 — Supplementary material [file mmc2.xlsx]

## Sheet: Table1_re_NaguraPlant
Table S1. The species list and the biomass of collected macrophytes in Nagura Bay, Ishigaki Island. The quadrate number corresponds to Table 2.
Year	The quadrate number	Biomass (gDW/ 0.25 m2)
		Cymodocea rotundata	Cymodocea serrulata	Syringodium isoetifolium	Halodule uninervis	Thalassia hemprichii	Halophila ovalis	Acetabularia ryukyuensis	Halimeda spp.	Udotea orientalis	Cladosiphon okamuranus	Hydroclathrus tenuis	Dictyota sp.	Tolypiocladia glomerulata	Acanthophora spicifera	Hypnea spp.	Rhodophyta sp.
2014	1	1.023	5.446	0.321	0.561	2.985		0.203			0.065			0.162		0.13
2014	2	3.199	1.623	0.421	0.543	1.699		0.019			0.01			0.232
2014	3	1.674	1.674	0.783	0.909	2.651		1.056			0.157			0.86		0.133
2014	4	2.828	2.828	0.318	0.576	1.702		0.173			0.048			0.034		0.007	0.007
2014	5	2.794	0.77	0.42	0.32	2.74		0.503		0.003	0.173			0.301		0.146
2014	6	2.384	0.384	0.017	0.445	2.625		0.078			0.02			0.564		0.23
2014	7	1.503	1.986	0.959	0.442	2.487		0.736	2.215					0.85		0.181
2014	8	1.325	2.698	0.577	1.325	9.046		0.271			3.508	0.724		0.988		0.431	0.028
2014	9	2.341	2.396	0.015	0.836	6.218		3.954	0.093	0.016	2.258	0.121	0.004	1.011		0.277
2014	10	1.896	1.499	0.35	1.651	4.5		0.256	3.093	0.024	0.031			5.988		0.267
2014	11	1.601	10.256		1.368	2.693		0.395		0.032	1.321			1.131		0.674
2014	12	2.305	1.995	0.171	0.572	2.16	0.018	0.727			0.023	0.178		1.492		0.742
2015	1	2.795	0.32	0.213	0.808	12.019		0.016	2.213					0.094	0.242	0.205
2015	2	2.55	1.173	1.267	1.246	4.711		0.006						0.037		0.05
2015	3	2.042	1.713	0.034	0.836	4.835		0.051		0.543	0.003	0.005		0.084		0.091
2015	4	3.299	1.32		1.42	5		0.631		0.472				0.756		0.243
2015	5	1.032	3.023	1.512	0.548	6.423	0.006	0.066	0.088		0.018	0.006		0.149
2015	6	1.668	2.519	0.29	5.473	9.517		0.188			0.005	0.011		0.252		0.063
2015	7	2.272	1.041	1.863	2.785	11.666		1.049		0.316	1.6	0.082		12.108	0.064	0.257
2015	8	1.185	3.637	0.875	2.589	19.678		0.06		0.609	0.899	0.007		10.357		2.951
2015	9	1.999	0.435	0.216	5.581	3.012	0.005	0.058		0.23	0.187	0.012		16.875
2015	10	0.936	0.452	0.766	0.331	17.482		0.128			0.26			14.882		0.844
2015	11	1.673	0.805	0.204	1.281	14.157		0.117			0.64			13.061		0.498
2015	12	1.238	1.454	0.557	0.907	9.905	0.004	0.281		0.033	0.649			5.963	0.196	0.399
