# Supplementary material for: Data on species list and the amount of macrophytes and mobile epi-benthic invertebrates in a subtropical seagrass-seaweed mixed bed in Ishigaki Island, Japan
Source: Data Brief. 2018 Jul 19;19:2442–4. doi: 10.1016/j.dib.2018.07.031 (PMC6141488; doi:10.1016/j.dib.2018.07.031)
Supplement: Supplementary file 3 — Supplementary material [file mmc3.xlsx]

## Sheet: Table2_re_NaguraAnimal
Table S2. The species list and the abundance of collected mobile epi-benthic inverterbrates in Nagura Bay, Ishigaki Island. The quadrate number corresponds to Table 1.
Year	The quadrate number	Abundance （Inds. / 0.25 m2）
		Ampithoidae spp.	Podocerus sp.	Photoidea sp.	Photis sp.	Aoridae sp.	Aoroides sp.	Pontogeneiidae sp.1	Pontogeneiidae sp.2	Melita sp.	Paradexamine sp.	Stenothoidae sp.	Leucothoidae sp.	Ampeliscidae sp.	Amphilochidae sp.	Cyproideidae sp.	Leucothoidae sp.	unidentified Amphipods	Zeuxo sp.1	Zeuxo sp.2	Apseudomorpha sp.	Pagurapseudidae sp.	Cumacea sp.	Microcerberidae sp.	Sphaeromatidae sp.	Caridea spp.	Callianassidae sp.	Alpheidae sp.	Menaethius sp.	Paratymolus pubescens	Cantharidus urbanus	Ethminolia stearnsii	Hiloa variabilis	Euplica scripta	Zafra sp.	Nassariidae sp.	Clithon parvulum	Smaragdia rangiana	Neritidae sp.	Cerithium sp.	Diala sulcifera	Diala semistriata	Pusillina marmorata	Rissoidae sp.	Alaba sp.	Plesiotrochus souverbianus	Erato sp.	Joculator marileutes	Coriophora sp.
2014	1	14				3		2			1					9										1					122		2				2			1		1			1
2014	2	33	1			9														1					1						97		2	3			3								2
2014	3	9				4										4		1													70		3												4
2014	4	3																													31		1												1
2014	5	19				3															1										36						2	1		2					1
2014	6	20	1			2		1												2											97		4							1					4
2014	7	21	1	1	1	6	2	3	1										3							1					54		5		1		1	1						2	3		1
2014	8	21	2	1	2	17		1											3		1	1		1	1				2		102		11		1			2		8	1	3	1	1	2				1
2014	9	45				16		4					1		1	1	2			2			1			1					199		4	6						1	2		1					2
2014	10	39	1			21			4		1		1	1							1										232		13	8			2	1		1				1	17			1	1
2014	11	34	3			22		1			1													1							105		10				1			2					3
2014	12	36	1			14												1						1	1						145		5				2		1	1		1			2	1
2015	1	24	3			37					2																				8		3
2015	2	16				10								1											1						5						1
2015	3	2				8				1																					9														1
2015	4	17				9					1								1						1						3									1
2015	5	11	1			12																									10							1		4					1
2015	6	14	1			31																									24		2	1						5
2015	7	79	6			49	2				4																				22		4	4				1		9		1			4
2015	8	35	1			61					1		2												1	2	1	1	4	1	46		4	15	3			2		7
2015	9	119	17			102	2				4	1	3						1										2		29		2	1	1		1								2
2015	10	78	7			18					6		1								1										33		2	5	1					15					2
2015	11	58	2			32					6														1	1				1	45						1			14		1			1
2015	12	46	8			39	1				5		1												2				1		28	1	4	6	1	1				4
[truncated: 19 more columns]
